# Supplementary material for: Chromatin Dynamics Contribute to the Spatiotemporal Expression Pattern of Virulence Genes in a Fungal Plant Pathogen
Source: mBio. 2020 Oct 6;11(5):e02343-20. doi: 10.1128/mBio.02343-20 (PMC7542367; doi:10.1128/mBio.02343-20)
Supplement: DATA SET S1 [file mBio.02343-20-sd001.xlsx]

## Sheet: 1- rawdata RT-qPCR Fig.1D & S1B
Sheet 1. Raw data of RT-qPCR (Fig. 1D and S1B)
Fig	genotype	Biological replicate	target	type	mean Cp	efficiency	normalized expression	relative expression (relative to in locus)	relative expression (normalized to in locus, ectopic copy only)
1D	ectopic	1	Mycgr3G76589	target	28.9876	1.857	0.000903526	4.58715	3.58715
1D	ectopic	1	Actin	reference	18.7603	1.791	1
1D	ectopic	2	Mycgr3G76589	target	29.6063	1.857	0.00098438	4.99764	3.99764
1D	ectopic	2	Actin	reference	19.5645	1.791	1
1D	ectopic	3	Mycgr3G76589	target	29.5342	1.857	0.00102682	5.21309	4.21309
1D	ectopic	3	Actin	reference	19.5604	1.791	1
1D	ectopic	4	Mycgr3G76589	target	29.364	1.857	0.00116907	5.93532	4.93532
1D	ectopic	4	Actin	reference	19.6023	1.791	1
1D	ectopic	5	Mycgr3G76589	target	30.2653	1.857	0.000895664	4.54723	3.54723
1D	ectopic	5	Actin	reference	20.1024	1.791	1
1D	ectopic	6	Mycgr3G76589	target	28.7451	1.857	0.00191559	9.72536	8.72536
1D	ectopic	6	Actin	reference	19.7922	1.791	1
1D	in locus	1	Mycgr3G76589	target	31.9984	1.857	0.000222232	1.12826
1D	in locus	1	Actin	reference	19.5514	1.791	1
1D	in locus	2	Mycgr3G76589	target	31.7936	1.857	0.000204396	1.03771
1D	in locus	2	Actin	reference	19.1903	1.791	1
1D	in locus	3	Mycgr3G76589	target	31.9548	1.857	0.000164279	0.834035
1D	in locus	3	Actin	reference	18.9865	1.791	1
S1B	ectopic	1	Hph	target	22.58	2	0.624165	166.161
S1B	ectopic	1	18S	reference	21.9	2	1
S1B	ectopic	2	Hph	target	22.8	2	0.456916	121.637
S1B	ectopic	2	18S	reference	21.67	2	1
S1B	in locus	1	Hph	target	30.07	2	0.00306478	0.815885
S1B	in locus	1	18S	reference	21.72	2	1
S1B	in locus	2	Hph	target	30.46	2	0.00252413	0.671956
S1B	in locus	2	18S	reference	21.83	2	1
S1B	in locus	3	Hph	target	30.15	2	0.00199416	0.530873
S1B	in locus	3	18S	reference	21.18	2	1
S1B	in locus	4	Hph	target	30.2	2	0.00744248	1.98129
S1B	in locus	4	18S	reference	23.13	2	1

## Sheet: 2- rawdata RT-qPCR Fig.6 & S4D
Sheet 2. Raw data of RT-qPCR (Fig. 6 and Fig. S4D)
dpi	genotype	target	biological replicate	plate code	efficiency	Mean Cp	normalized expression	relative expression (relative to wild type under axenic conditions)
axenic	wild type	AvrStb6	1	1	1.881	22.192	0.155937	1.94876
axenic	wild type	Actin	1	1	1.791	20.8703	1
axenic	wild type	AvrStb6	2	5	1.881	23.8709	0.0502352	0.627794
axenic	wild type	Actin	2	5	1.791	20.7468	1
axenic	wild type	AvrStb6	3	5	1.881	24.1695	0.0713672	0.891882
axenic	wild type	Actin	3	5	1.791	21.673	1
axenic	wild type	AvrStb6	4	5	1.881	23.7366	0.0425349	0.531563
axenic	wild type	Actin	4	5	1.791	20.3157	1
axenic	∆kmt6	AvrStb6	1	1	1.881	20.5999	0.4275	5.34251
axenic	∆kmt6	Actin	1	1	1.791	20.8748	1
axenic	∆kmt6	AvrStb6	2	5	1.881	18.7625	1.51059	18.878
axenic	∆kmt6	Actin	2	5	1.791	21.0489	1
axenic	∆kmt6	AvrStb6	3	5	1.881	18.709	1.49937	18.7377
axenic	∆kmt6	Actin	3	5	1.791	20.978	1
axenic	∆kmt6	AvrStb6	4	5	1.881	19.1247	1.36091	17.0075
axenic	∆kmt6	Actin	4	5	1.791	21.2625	1
11	wild type	AvrStb6	1	4	1.881	22.4624	0.170721	2.13351
11	wild type	Actin	1	4	1.791	21.3189	1
11	wild type	AvrStb6	2	5	1.881	30.8242	0.590024	7.37358
11	wild type	Actin	2	5	1.791	32.5122	1
11	wild type	AvrStb6	3	5	1.881	30.6503	0.864295	10.8012
11	wild type	Actin	3	5	1.791	32.9787	1
11	wild type	AvrStb6	4	5	1.881	29.5339	0.731412	9.14053
11	wild type	Actin	4	5	1.791	31.4819	1
11	∆kmt6	AvrStb6	1	4	1.881	20.9901	0.545412	6.81606
11	∆kmt6	Actin	1	4	1.791	21.7158	1
11	∆kmt6	AvrStb6	2	5	1.881	28.0795	0.761518	9.51677
11	∆kmt6	Actin	2	5	1.791	29.9744	1
11	∆kmt6	AvrStb6	3	5	1.881	27.3529	1.10071	13.7556
11	∆kmt6	Actin	3	5	1.791	29.8188	1
11	∆kmt6	AvrStb6	4	5	1.881	32.8291	1.00075	12.5065
11	∆kmt6	Actin	4	5	1.791	35.5923	1
dpi	genotype	target	biological replicate	plate code	efficiency	Mean Cp	normalized expression	relative expression (relative to wild type under axenic conditions)
axenic	GFPectopic	GFP	1	1	1.863	20.8991	0.234608	21.9939
axenic	GFPectopic	Actin	1	1	1.791	19.8247	1
axenic	GFPectopic	GFP	2	7	1.863	19.642	1.13845	106.726
axenic	GFPectopic	Actin	2	7	1.791	21.1929	1
axenic	GFPectopic	GFP	3	7	1.863	19.5413	1.06649	99.9811
axenic	GFPectopic	Actin	3	7	1.791	20.9734	1
axenic	GFPectopic	GFP	4	7	1.863	19.5592	1.09261	102.429
axenic	GFPectopic	Actin	4	7	1.791	21.034	1
axenic	GFPectopic	GFP	5	7	1.863	19.8093	1.07186	100.484
axenic	GFPectopic	Actin	5	7	1.791	21.2681	1
axenic	wild type	GFP	1	1	1.863	28.1613	0.00470583	0.44116
axenic	wild type	GFP	2	5	1.863	28.5008	0.00354522	0.332355
axenic	wild type	GFP	3	5	1.863	29.494	0.00327864	0.307364
axenic	wild type	GFP	4	5	1.863	28.5742	0.00263444	0.246973
axenic	wild type	GFP	5	7	1.863	26.9072	0.0199559	1.87081
axenic	wild type	Actin	5	7	1.791	22.0105	1
axenic	wild type	GFP	6	7	1.863	26.8542	0.0175029	1.64085
axenic	wild type	Actin	6	7	1.791	21.7288	1
axenic	wild type	GFP	7	7	1.863	27.6454	0.0165824	1.55456
axenic	wild type	Actin	7	7	1.791	22.4808	1
axenic	wild type	GFP	8	7	1.863	27.4557	0.0171304	1.60593
axenic	wild type	Actin	8	7	1.791	22.334	1
axenic	∆kmt6	GFP	1	1	1.863	24.3138	0.0516923	4.84603
axenic	∆kmt6	GFP	2	5	1.863	26.9999	0.0107562	1.00837
axenic	∆kmt6	GFP	3	5	1.863	25.9236	0.0201634	1.89027
axenic	∆kmt6	GFP	4	5	1.863	26.1471	0.0207096	1.94147
axenic	∆kmt6	GFP	5	7	1.863	24.14	0.0431887	4.04883
axenic	∆kmt6	Actin	5	7	1.791	20.3809	1
axenic	∆kmt6	GFP	6	7	1.863	23.8029	0.0419522	3.93291
axenic	∆kmt6	Actin	6	7	1.791	19.9712	1
axenic	∆kmt6	GFP	7	7	1.863	23.8222	0.0457596	4.28985
axenic	∆kmt6	Actin	7	7	1.791	20.1408	1
axenic	∆kmt6	GFP	8	7	1.863	23.9525	0.0444502	4.1671
axenic	∆kmt6	Actin	8	7	1.791	20.2301	1
11	wild type	GFP	1	4	1.863	28.6346	0.00455275	0.426808
11	wild type	GFP	2	5	1.863	35.8234	0.0353784	3.31663
11	wild type	GFP	3	5	1.863	36.2968	0.0345871	3.24245
11	wild type	GFP	4	5	1.863	34.3488	0.0485778	4.55405
11	∆kmt6	GFP	1	4	1.863	24.9663	0.0562285	5.27128
11	∆kmt6	GFP	2	5	1.863	30.5698	0.211847	19.8601
11	∆kmt6	GFP	3	5	1.863	30.429	0.211203	19.7998
11	∆kmt6	GFP	4	5	1.863	35.3161	0.292007	27.3749
dpi	genotype	target	biological replicate	plate code	efficiency	Mean Cp	normalized expression	relative expression (relative to wild type under axenic conditions)
axenic	wild type	Mycgr3G76589	1	6	1.857	34.0089	0.000230722	1.24537
axenic	wild type	Actin	1	6	1.791	21.751	1
axenic	wild type	Mycgr3G76589	2	6	1.857	33.759	0.000165334	0.892422
axenic	wild type	Actin	2	6	1.791	20.9137	1
axenic	wild type	Mycgr3G76589	3	6	1.857	34.4524	0.000190264	1.02698
axenic	wild type	Actin	3	6	1.791	21.8913	1
axenic	wild type	Mycgr3G76589	4	6	1.857	33.6668	0.000154738	0.835227
axenic	wild type	Actin	4	6	1.791	20.7022	1
axenic	∆kmt6	Mycgr3G76589	1	6	1.857	31.1479	0.00157376	8.49466
axenic	∆kmt6	Actin	1	6	1.791	22.0069	1
axenic	∆kmt6	Mycgr3G76589	2	6	1.857	31.4805	0.00102795	5.54858
axenic	∆kmt6	Actin	2	6	1.791	21.6294	1
axenic	∆kmt6	Mycgr3G76589	3	6	1.857	32.5457	0.000478942	2.58518
axenic	∆kmt6	Actin	3	6	1.791	21.4502	1
axenic	∆kmt6	Mycgr3G76589	4	6	1.857	32.6499	0.000688303	3.71525
axenic	∆kmt6	Actin	4	6	1.791	22.1831	1
14	wild type	Mycgr3G76589	1	6	1.857	25.266	0.0405403	218.824
14	wild type	Actin	1	6	1.791	21.3346	1
14	wild type	Mycgr3G76589	2	6	1.857	23.1489	0.0646109	348.75
14	wild type	Actin	2	6	1.791	19.8858	1
14	wild type	Mycgr3G76589	3	6	1.857	25.9432	0.0868768	468.935
14	wild type	Actin	3	6	1.791	23.3617	1
14	∆kmt6	Mycgr3G76589	1	6	1.857	27.2219	0.06547	353.387
14	∆kmt6	Actin	1	6	1.791	24.2344	1
14	∆kmt6	Mycgr3G76589	2	6	1.857	25.3593	0.11902	642.434
14	∆kmt6	Actin	2	6	1.791	23.2817	1
14	∆kmt6	Mycgr3G76589	3	6	1.857	27.806	0.0775458	418.568
14	∆kmt6	Actin	3	6	1.791	25.1452	1
dpi	genotype	target	biological replicate	plate code	efficiency	Mean Cp	normalized expression	relative expression (relative to wild type under axenic conditions)
0	wild type	Zt09_7_00577	1	8	1.825	20.0467	5.24472	1.44721
0	wild type	Actin	1	8	1.791	23.5372	1
0	wild type	Zt09_7_00577	2	8	1.825	19.6975	3.21435	0.886959
0	wild type	Actin	2	8	1.791	22.3367	1
0	wild type	Zt09_7_00577	3	8	1.825	21.0226	2.80876	0.775041
0	wild type	Actin	3	8	1.791	23.4731	1
0	wild type	Zt09_7_00577	4	8	1.825	19.5214	3.22822	0.890787
0	wild type	Actin	4	8	1.791	22.1623	1
0	∆kmt6	Zt09_7_00577	1	8	1.825	21.613	2.39391	0.660569
0	∆kmt6	Actin	1	8	1.791	23.8083	1
0	∆kmt6	Zt09_7_00577	2	8	1.825	22.2598	1.1174	0.308334
0	∆kmt6	Actin	2	8	1.791	23.1686	1
0	∆kmt6	Zt09_7_00577	3	8	1.825	20.5807	2.58979	0.714621
0	∆kmt6	Actin	3	8	1.791	22.8777	1
0	∆kmt6	Zt09_7_00577	4	8	1.825	20.7965	3.49444	0.964247
0	∆kmt6	Actin	4	8	1.791	23.6145	1
11	wild type	Zt09_7_00577	1	9	1.825	28.0781	0.225975	0.062355
11	wild type	Actin	1	9	1.791	26.432	1
11	wild type	Zt09_7_00577	2	10	1.825	39.3016	0.0386401	0.0106622
11	wild type	Actin	2	10	1.791	34.9872	1
11	wild type	Zt09_7_00577	3	8	1.825	39.1276	0.0790016	0.0217995
11	wild type	Actin	3	8	1.791	36.0347	1
11	wild type	Zt09_7_00577	4	8	1.825	35.5786	0.247093	0.0681822
11	wild type	Actin	4	8	1.791	34.3278	1
11	∆kmt6	Zt09_7_00577	1	9	1.825	33.8178	0.281942	0.0777983
11	∆kmt6	Actin	1	9	1.791	32.7366	1
11	∆kmt6	Zt09_7_00577	2	8	1.825	34.1213	0.36274	0.100094
11	∆kmt6	Actin	2	8	1.791	33.4823	1
11	∆kmt6	Zt09_7_00577	3	8	1.825	36.285	0.1069	0.0294978
11	∆kmt6	Actin	3	8	1.791	33.6193	1
11	∆kmt6	Zt09_7_00577	4	10	1.825	38.2402	0.432509	0.119345
11	∆kmt6	Actin	4	10	1.791	38.036	1

## Sheet: 3- ChIP-qPCR_raw_data_Fig.4
Sheet 3. Raw data of ChIP-qPCR of axenic conditions (Fig. 4)
fraction	target	biological replicate	Mean Cp	efficiency	dilution factor	adjusted input	delta Cp	percent input
H3K9me3	Actin	1	29.5218	1.889	NA	NA	-12.3329	0.0391986
H3K9me3	Actin	2	29.6444	1.889	NA	NA	-11.2785	0.0766522
H3K9me3	Actin	3	28.8518	1.889	NA	NA	-10.2433	0.148071
H3K9me3	Avr3D1	1	27.1311	1.906	NA	NA	-8.97573	0.30598
H3K9me3	Avr3D1	2	27.5216	1.906	NA	NA	-8.11965	0.531497
H3K9me3	Avr3D1	3	27.16	1.906	NA	NA	-7.5332	0.775849
H3K9me3	AvrStb6	1	28.776	1.818	NA	NA	-10.2663	0.216233
H3K9me3	AvrStb6	2	28.8084	1.818	NA	NA	-9.1013	0.433869
H3K9me3	AvrStb6	3	28.6077	1.818	NA	NA	-8.57972	0.592594
H3K9me3	TE_RLG_3_chr7	1	33.2044	1.822	NA	NA	-11.8904	0.0797969
H3K9me3	TE_RLG_3_chr7	2	32.7518	1.822	NA	NA	-10.2251	0.2167
H3K9me3	TE_RLG_3_chr7	3	32.6398	1.822	NA	NA	-9.8485	0.271637
H3K9me3	TE_DTH_10_chr4	1	27.6573	1.788	NA	NA	-8.03218	0.939589
H3K9me3	TE_DTH_10_chr4	2	27.7891	1.788	NA	NA	-6.81872	1.90185
H3K9me3	TE_DTH_10_chr4	3	27.9347	1.788	NA	NA	-6.79308	1.9304
H3K9me3	Mycgr3G76589	1	27.9402	1.904	NA	NA	-9.84568	0.176396
H3K9me3	Mycgr3G76589	2	28.0559	1.904	NA	NA	-8.74247	0.358938
H3K9me3	Mycgr3G76589	3	27.7317	1.904	NA	NA	-8.15617	0.523588
H3K9me3	QTL7_5	1	27.314	1.898	NA	NA	-9.67635	0.202818
H3K9me3	QTL7_5	2	27.3954	1.898	NA	NA	-8.64869	0.391834
H3K9me3	QTL7_5	3	27.1582	1.898	NA	NA	-8.04946	0.575262
H3K9me3	TE_DTX_6_chr6	1	26.0873	1.841	NA	NA	-6.53898	1.84849
H3K9me3	TE_DTX_6_chr6	2	26.0866	1.841	NA	NA	-5.29477	3.95004
H3K9me3	TE_DTX_6_chr6	3	26.1282	1.841	NA	NA	-5.22537	4.12095
H3K9me3	TFC1	1	33.7107	1.917	NA	NA	-13.4279	0.0160314
H3K9me3	TFC1	2	34.3811	1.917	NA	NA	-12.9576	0.021772
H3K9me3	TFC1	3	33.2116	1.917	NA	NA	-11.6089	0.0523683
H3K9me3	Zt09_7_00577	1	38.0299	1.802	NA	NA	-14.9591	0.0149327
H3K9me3	Zt09_7_00577	2	38.531	1.802	NA	NA	-14.191	0.0234745
H3K9me3	Zt09_7_00577	3	37.369	1.802	NA	NA	-13.0038	0.0472309
H3K27me3	Actin	1	30.9351	1.889	NA	NA	-13.7461	0.0159543
H3K27me3	Actin	2	30.1939	1.889	NA	NA	-11.8279	0.0540456
H3K27me3	Actin	3	31.1958	1.889	NA	NA	-12.5873	0.0333412
H3K27me3	Avr3D1	1	24.8865	1.906	NA	NA	-6.73107	1.30159
H3K27me3	Avr3D1	2	24.6576	1.906	NA	NA	-5.25563	3.37114
H3K27me3	Avr3D1	3	25.8889	1.906	NA	NA	-6.26206	1.76138
H3K27me3	AvrStb6	1	25.9193	1.818	NA	NA	-7.40957	1.19267
H3K27me3	AvrStb6	2	25.2501	1.818	NA	NA	-5.54302	3.6397
H3K27me3	AvrStb6	3	27.1511	1.818	NA	NA	-7.12315	1.41538
H3K27me3	TE_RLG_3_chr7	1	29.8492	1.822	NA	NA	-8.53518	0.597272
H3K27me3	TE_RLG_3_chr7	2	28.2275	1.822	NA	NA	-5.70079	3.2709
H3K27me3	TE_RLG_3_chr7	3	31.9277	1.822	NA	NA	-9.13642	0.416408
H3K27me3	TE_DTH_10_chr4	1	35.1222	1.788	NA	NA	-15.497	0.0122758
H3K27me3	TE_DTH_10_chr4	2	33.4485	1.788	NA	NA	-12.478	0.070949
H3K27me3	TE_DTH_10_chr4	3	36.285	1.788	NA	NA	-15.1434	0.0150763
H3K27me3	Mycgr3G76589	1	25.3552	1.904	NA	NA	-7.26065	0.932041
H3K27me3	Mycgr3G76589	2	24.784	1.904	NA	NA	-5.47054	2.95169
H3K27me3	Mycgr3G76589	3	26.5654	1.904	NA	NA	-6.98989	1.10958
H3K27me3	QTL7_5	1	23.8825	1.898	NA	NA	-6.24488	1.82841
H3K27me3	QTL7_5	2	23.3011	1.898	NA	NA	-4.55429	5.40204
H3K27me3	QTL7_5	3	25.1753	1.898	NA	NA	-6.06648	2.04985
H3K27me3	TE_DTX_6_chr6	1	30.2128	1.841	NA	NA	-10.6645	0.149052
H3K27me3	TE_DTX_6_chr6	2	28.9511	1.841	NA	NA	-8.15923	0.687645
H3K27me3	TE_DTX_6_chr6	3	31.8689	1.841	NA	NA	-10.9661	0.123992
H3K27me3	TFC1	1	34.6085	1.917	NA	NA	-14.3258	0.00893757
H3K27me3	TFC1	2	34.1731	1.917	NA	NA	-12.7495	0.0249285
H3K27me3	TFC1	3	34.8541	1.917	NA	NA	-13.2514	0.017983
H3K27me3	Zt09_7_00577	1	38.4958	1.802	NA	NA	-15.4249	0.0113502
H3K27me3	Zt09_7_00577	2	36.8262	1.802	NA	NA	-12.4861	0.0640647
H3K27me3	Zt09_7_00577	3	39.7348	1.802	NA	NA	-15.3695	0.0117267
input	Actin	1	26.2351	1.889	315.38	17.1889	0	100
input	Actin	2	27.0225	1.889	246.15	18.366	0	100
input	Actin	3	27.0774	1.889	218.46	18.6085	0	100
input	Avr3D1	1	27.0759	1.906	315.38	18.1554	0	100
input	Avr3D1	2	27.9382	1.906	246.15	19.402	0	100
input	Avr3D1	3	27.978	1.906	218.46	19.6268	0	100
input	AvrStb6	1	28.1356	1.818	315.38	18.5097	0	100
input	AvrStb6	2	28.9184	1.818	246.15	19.7071	0	100
input	AvrStb6	3	29.0396	1.818	218.46	20.028	0	100
input	TE_RLG_3_chr7	1	30.9047	1.822	315.38	21.314	0	100
input	TE_RLG_3_chr7	2	31.7043	1.822	246.15	22.5267	0	100
input	TE_RLG_3_chr7	3	31.7699	1.822	218.46	22.7913	0	100
input	TE_DTH_10_chr4	1	29.5267	1.788	315.38	19.6252	0	100
input	TE_DTH_10_chr4	2	30.4455	1.788	246.15	20.9704	0	100
input	TE_DTH_10_chr4	3	30.4113	1.788	218.46	21.1416	0	100
input	Mycgr3G76589	1	27.0296	1.904	315.38	18.0945	0	100
input	Mycgr3G76589	2	27.8636	1.904	246.15	19.3134	0	100
input	Mycgr3G76589	3	27.9403	1.904	218.46	19.5755	0	100
input	QTL7_5	1	26.6166	1.898	315.38	17.6376	0	100
input	QTL7_5	2	27.339	1.898	246.15	18.7468	0	100
input	QTL7_5	3	27.5148	1.898	218.46	19.1088	0	100
input	TE_DTX_6_chr6	1	28.9759	1.841	315.38	19.5483	0	100
input	TE_DTX_6_chr6	2	29.8134	1.841	246.15	20.7918	0	100
input	TE_DTX_6_chr6	3	29.7288	1.841	218.46	20.9028	0	100
input	TFC1	1	29.1243	1.917	315.38	20.2827	0	100
input	TFC1	2	29.8843	1.917	246.15	21.4235	0	100
input	TFC1	3	29.8801	1.917	218.46	21.6027	0	100
input	Zt09_7_00577	1	32.8413	1.802	315.38	23.0708	0	100
input	Zt09_7_00577	2	33.6896	1.802	246.15	24.3401	0	100
input	Zt09_7_00577	3	33.5122	1.802	218.46	24.3653	0	100

## Sheet: 4- ChIP-qPCR_raw_data_Fig.5
Sheet 4. Raw data of ChIP-qPCR of in planta and axenic conditions (Fig. 5)
tissue	antibody	target	biological replicate	efficiency	Mean Cp	relative enrichment (reference TFC1)
axenic	H3K27me3	Actin	1	1.889	30.9351	17.2136
axenic	H3K27me3	Actin	2	1.889	30.1939	20.776
axenic	H3K27me3	Actin	3	1.889	31.1958	17.1105
axenic	H3K27me3	Avr3D1	1	1.906	24.8865	645.434
axenic	H3K27me3	Avr3D1	2	1.906	24.6576	563.515
axenic	H3K27me3	Avr3D1	3	1.906	25.8889	396.715
axenic	H3K27me3	AvrStb6	1	1.818	25.9193	1128.88
axenic	H3K27me3	AvrStb6	2	1.818	25.2501	1268.53
axenic	H3K27me3	AvrStb6	3	1.818	27.1511	634.278
axenic	H3K27me3	Mycgr3G76589	1	1.904	25.3552	489.911
axenic	H3K27me3	Mycgr3G76589	2	1.904	24.784	533.109
axenic	H3K27me3	Mycgr3G76589	3	1.904	26.5654	263.682
axenic	H3K27me3	QTL7_5	1	1.898	23.8825	1363.72
axenic	H3K27me3	QTL7_5	2	1.898	23.3011	1491
axenic	H3K27me3	QTL7_5	3	1.898	25.1753	698.814
axenic	H3K27me3	TE_RLG_3_chr7	1	1.822	29.8492	100.919
axenic	H3K27me3	TE_RLG_3_chr7	2	1.822	28.2275	201.115
axenic	H3K27me3	TE_RLG_3_chr7	3	1.822	31.9277	34.0274
axenic	H3K27me3	TE_DTH_10_chr4	1	1.788	35.1222	8.26849
axenic	H3K27me3	TE_DTH_10_chr4	2	1.788	33.4485	16.4728
axenic	H3K27me3	TE_DTH_10_chr4	3	1.788	36.285	4.93613
axenic	H3K27me3	TE_DTX_6_chr6	1	1.841	30.2128	59.3089
axenic	H3K27me3	TE_DTX_6_chr6	2	1.841	28.9511	96.4906
axenic	H3K27me3	TE_DTX_6_chr6	3	1.841	31.8689	25.3259
axenic	H3K27me3	TFC1	1	1.917	34.6085	1
axenic	H3K27me3	TFC1	2	1.917	34.1731	1
axenic	H3K27me3	TFC1	3	1.917	34.8541	1
axenic	H3K27me3	Zt09_7_00577	1	1.802	38.4958	0.862291
axenic	H3K27me3	Zt09_7_00577	2	1.802	36.8262	1.73622
axenic	H3K27me3	Zt09_7_00577	3	1.802	39.7348	0.487724
axenic	H3K9me3	Actin	1	1.889	29.5218	23.5784
axenic	H3K9me3	Actin	2	1.889	29.6444	33.7384
axenic	H3K9me3	Actin	3	1.889	28.8518	26.0942
axenic	H3K9me3	Avr3D1	1	1.906	27.1311	84.5903
axenic	H3K9me3	Avr3D1	2	1.906	27.5216	101.725
axenic	H3K9me3	Avr3D1	3	1.906	27.16	60.0062
axenic	H3K9me3	AvrStb6	1	1.818	28.776	114.103
axenic	H3K9me3	AvrStb6	2	1.818	28.8084	173.138
axenic	H3K9me3	AvrStb6	3	1.818	28.6077	91.1919
axenic	H3K9me3	Mycgr3G76589	1	1.904	27.9402	51.6913
axenic	H3K9me3	Mycgr3G76589	2	1.904	28.0559	74.2269
axenic	H3K9me3	Mycgr3G76589	3	1.904	27.7317	42.7272
axenic	H3K9me3	QTL7_5	1	1.898	27.314	84.3347
axenic	H3K9me3	QTL7_5	2	1.898	27.3954	123.828
axenic	H3K9me3	QTL7_5	3	1.898	27.1582	67.3439
axenic	H3K9me3	TE_RLG_3_chr7	1	1.822	33.2044	7.51681
axenic	H3K9me3	TE_RLG_3_chr7	2	1.822	32.7518	15.2557
axenic	H3K9me3	TE_RLG_3_chr7	3	1.822	32.6398	7.62241
axenic	H3K9me3	TE_DTH_10_chr4	1	1.788	27.6573	352.829
axenic	H3K9me3	TE_DTH_10_chr4	2	1.788	27.7891	505.586
axenic	H3K9me3	TE_DTH_10_chr4	3	1.788	27.9347	217.036
axenic	H3K9me3	TE_DTX_6_chr6	1	1.841	26.0873	410.061
axenic	H3K9me3	TE_DTX_6_chr6	2	1.841	26.0866	634.63
axenic	H3K9me3	TE_DTX_6_chr6	3	1.841	26.1282	289.041
axenic	H3K9me3	TFC1	1	1.917	33.7107	1
axenic	H3K9me3	TFC1	2	1.917	34.3811	1
axenic	H3K9me3	TFC1	3	1.917	33.2116	1
axenic	H3K9me3	Zt09_7_00577	1	1.802	38.0299	0.632465
axenic	H3K9me3	Zt09_7_00577	2	1.802	38.531	0.728416
axenic	H3K9me3	Zt09_7_00577	3	1.802	37.369	0.674558
in planta	H3K27me3	Actin	2	1.889	31.4216	21.0256
in planta	H3K27me3	Actin	3	1.889	32.0576	21.3466
in planta	H3K27me3	Avr3D1	1	1.906	29.8547	5.59538
in planta	H3K27me3	Avr3D1	2	1.906	32.8452	6.33431
in planta	H3K27me3	Avr3D1	3	1.906	34.2588	3.87239
in planta	H3K27me3	AvrStb6	1	1.818	25.7644	264.559
in planta	H3K27me3	AvrStb6	2	1.818	29.3504	241.665
in planta	H3K27me3	AvrStb6	3	1.818	30.5885	175.412
in planta	H3K27me3	Mycgr3G76589	2	1.904	30.0357	40.0321
in planta	H3K27me3	Mycgr3G76589	3	1.904	31.5353	23.188
in planta	H3K27me3	QTL7_5	1	1.898	28.0136	20.6402
in planta	H3K27me3	QTL7_5	2	1.898	31.1881	21.031
in planta	H3K27me3	QTL7_5	3	1.898	32.5671	13.2241
in planta	H3K27me3	TE_RLG_3_chr7	1	1.822	29.3836	28.5075
in planta	H3K27me3	TE_RLG_3_chr7	2	1.822	32.7267	29.8889
in planta	H3K27me3	TE_RLG_3_chr7	3	1.822	35.0602	11.2144
in planta	H3K27me3	TE_DTH_10_chr4	2	1.788	35.0521	14.335
in planta	H3K27me3	TE_DTH_10_chr4	3	1.788	36.4307	9.78914
in planta	H3K27me3	TE_DTX_6_chr6	1	1.841	29.014	26.3349
in planta	H3K27me3	TE_DTX_6_chr6	2	1.841	32.0992	31.2161
in planta	H3K27me3	TE_DTX_6_chr6	3	1.841	34.2771	12.5716
in planta	H3K27me3	TFC1	1	1.917	32.2367	1
in planta	H3K27me3	TFC1	2	1.917	35.3914	1
in planta	H3K27me3	TFC1	3	1.917	36.0363	1
in planta	H3K27me3	Zt09_7_00577	2	1.802	38.0533	1.86251
in planta	H3K27me3	Zt09_7_00577	3	1.802	40.6097	0.628828
in planta	H3K9me3	Actin	1	1.889	30.5356	33.8971
in planta	H3K9me3	Actin	2	1.889	30.5492	37.1551
in planta	H3K9me3	Actin	3	1.889	31.0592	116.407
in planta	H3K9me3	Avr3D1	1	1.906	33.2224	4.55724
in planta	H3K9me3	Avr3D1	2	1.906	33.7942	3.48474
in planta	H3K9me3	Avr3D1	3	1.906	34.9541	7.14631
in planta	H3K9me3	AvrStb6	1	1.818	29.232	238.02
in planta	H3K9me3	AvrStb6	2	1.818	29.9571	170.606
in planta	H3K9me3	AvrStb6	3	1.818	30.9107	418.116
in planta	H3K9me3	Mycgr3G76589	1	1.904	31.7543	12.1463
in planta	H3K9me3	Mycgr3G76589	2	1.904	31.9816	11.6009
in planta	H3K9me3	Mycgr3G76589	3	1.904	33.1639	23.4789
in planta	H3K9me3	QTL7_5	1	1.898	32.3955	8.90283
in planta	H3K9me3	QTL7_5	2	1.898	32.8994	7.12722
in planta	H3K9me3	QTL7_5	3	1.898	34.4726	11.2703
in planta	H3K9me3	TE_RLG_3_chr7	1	1.822	34.3475	10.3725
in planta	H3K9me3	TE_RLG_3_chr7	2	1.822	35.0133	7.69187
in planta	H3K9me3	TE_RLG_3_chr7	3	1.822	37.1762	9.10598
in planta	H3K9me3	TE_DTH_10_chr4	1	1.788	31.0527	134.388
in planta	H3K9me3	TE_DTH_10_chr4	2	1.788	32.1127	80.2552
in planta	H3K9me3	TE_DTH_10_chr4	3	1.788	33.7555	133.882
in planta	H3K9me3	TE_DTX_6_chr6	1	1.841	29.5217	138.11
in planta	H3K9me3	TE_DTX_6_chr6	2	1.841	30.5714	80.4684
in planta	H3K9me3	TE_DTX_6_chr6	3	1.841	31.9673	148.759
in planta	H3K9me3	TFC1	1	1.917	35.2593	1
in planta	H3K9me3	TFC1	2	1.917	35.4137	1
in planta	H3K9me3	TFC1	3	1.917	37.667	1
in planta	H3K9me3	Zt09_7_00577	1	1.802	38.0229	1.73988
in planta	H3K9me3	Zt09_7_00577	2	1.802	38.5193	1.43615
in planta	H3K9me3	Zt09_7_00577	3	1.802	39.9977	2.60573

## Sheet: 5- ChIP-qPCR_raw_data_Fig.S3
Sheet 5. Raw data of ChIP-qPCR of axenic conditions (Fig. S3)
fraction	target	technical replicate	Mean Cp	efficiency	dilution factor	adjusted input	delta Cp	percent input
H3K4me2	TFC1	1	27.51	1.917	NA	NA	-9.17731	0.254852
H3K4me2	TFC1	2	27.4	1.917	NA	NA	-9.23731	0.245093
H3K4me2	TFC1	3	27.35	1.917	NA	NA	-9.16731	0.256516
H3K4me2	Zt09_7_00577	1	34.38	1.802	NA	NA	-13.6548	0.0321908
H3K4me2	Zt09_7_00577	2	34.5	1.802	NA	NA	-13.9148	0.0276207
H3K4me2	Zt09_7_00577	3	34.82	1.802	NA	NA	-14.1648	0.0238395
H3K4me2	Avr3D1	1	28.79	1.906	NA	NA	-12.661	0.0284033
H3K4me2	Avr3D1	2	28.85	1.906	NA	NA	-12.731	0.0271494
H3K4me2	Avr3D1	3	28.91	1.906	NA	NA	-12.811	0.025784
H3K4me2	QTL7_5	1	29.15	1.898	NA	NA	-13.4557	0.0180028
H3K4me2	QTL7_5	2	29.04	1.898	NA	NA	-13.2957	0.0199465
H3K4me2	QTL7_5	3	29.14	1.898	NA	NA	-13.4557	0.0180028
H3K9me3	TFC1	1	28.85	1.917	NA	NA	-10.5173	0.106555
H3K9me3	TFC1	2	28.93	1.917	NA	NA	-10.7673	0.0905564
H3K9me3	TFC1	3	28.62	1.917	NA	NA	-10.4373	0.11225
H3K9me3	Zt09_7_00577	1	32.34	1.802	NA	NA	-11.6148	0.107022
H3K9me3	Zt09_7_00577	2	32.37	1.802	NA	NA	-11.7848	0.0968263
H3K9me3	Zt09_7_00577	3	32.18	1.802	NA	NA	-11.5248	0.112847
H3K9me3	Avr3D1	1	24.88	1.906	NA	NA	-8.75098	0.353712
H3K9me3	Avr3D1	2	24.99	1.906	NA	NA	-8.87098	0.327367
H3K9me3	Avr3D1	3	24.87	1.906	NA	NA	-8.77098	0.349178
H3K9me3	QTL7_5	1	24.99	1.898	NA	NA	-9.29567	0.258852
H3K9me3	QTL7_5	2	24.91	1.898	NA	NA	-9.16567	0.281339
H3K9me3	QTL7_5	3	24.71	1.898	NA	NA	-9.02567	0.307745
input	TFC1	1	26.59	1.917	215.625	18.3327	0	100
input	TFC1	2	26.42	1.917	215.625	18.1627	0	100
input	TFC1	3	26.44	1.917	215.625	18.1827	0	100
input	Zt09_7_00577	1	29.85	1.802	215.625	20.7252	0	100
input	Zt09_7_00577	2	29.71	1.802	215.625	20.5852	0	100
input	Zt09_7_00577	3	29.78	1.802	215.625	20.6552	0	100
input	Avr3D1	1	24.46	1.906	215.625	16.129	0	100
input	Avr3D1	2	24.45	1.906	215.625	16.119	0	100
input	Avr3D1	3	24.43	1.906	215.625	16.099	0	100
input	QTL7_5	1	24.08	1.898	215.625	15.6943	0	100
input	QTL7_5	2	24.13	1.898	215.625	15.7443	0	100
input	QTL7_5	3	24.07	1.898	215.625	15.6843	0	100
H3K27me3	TFC1	1	30.12	1.917	NA	NA	-11.7873	0.0466278
H3K27me3	TFC1	2	30.5	1.917	NA	NA	-12.3373	0.0325989
H3K27me3	TFC1	3	30.07	1.917	NA	NA	-11.8873	0.0436901
H3K27me3	Zt09_7_00577	1	33.62	1.802	NA	NA	-12.8948	0.0503623
H3K27me3	Zt09_7_00577	2	33.87	1.802	NA	NA	-13.2848	0.0400277
H3K27me3	Zt09_7_00577	3	34.23	1.802	NA	NA	-13.5748	0.0337437
H3K27me3	Avr3D1	1	23.25	1.906	NA	NA	-7.12098	1.01216
H3K27me3	Avr3D1	2	23.29	1.906	NA	NA	-7.17098	0.980039
H3K27me3	Avr3D1	3	23.19	1.906	NA	NA	-7.09098	1.03194
H3K27me3	QTL7_5	1	21.91	1.898	NA	NA	-6.21567	1.86296
H3K27me3	QTL7_5	2	21.98	1.898	NA	NA	-6.23567	1.83924
H3K27me3	QTL7_5	3	22.05	1.898	NA	NA	-6.36567	1.69223

## Sheet: 6- Codon-optimized mTurquoise2
>mTurquoise2_CDS_codon-optimized_for_Zymoseptoria_tritici
ATGGTCTCCAAGGGCGAGGAGCTCTTCACCGGCGTCGTCCCCATCCTCGTCGAGCTCGACGGCGACGTCAACGGCCACAAGTTCTCCGTCTCCGGCGAGGGCGAGGGCGACGCCACCTACGGCAAGCTCACCCTCAAGTTCATCTGCACCACCGGCAAGCTCCCCGTCCCCTGGCCCACCCTCGTCACCACCCTCTCCTGGGGCGTCCAGTGCTTCGCCCGCTACCCCGACCACATGAAGCAGCACGACTTCTTCAAGTCCGCCATGCCCGAGGGCTACGTCCAGGAGCGCACCATCTTCTTCAAGGACGACGGCAACTACAAGACCCGCGCCGAGGTCAAGTTCGAGGGCGACACCCTCGTCAACCGCATCGAGCTCAAGGGCATCGACTTCAAGGAG…
